# Supplementary material for: A new species of Noblella (Amphibia, Anura, Craugastoridae) from the humid montane forests of Cusco, Peru
Source: Zookeys. 2015 Aug 6;(516):71–84. doi: 10.3897/zookeys.516.9776 (PMC4547369; doi:10.3897/zookeys.516.9776)
Supplement: XML Treatment for Noblella madreselva [file zookeys.516.9776-treatment1.xml]

<!DOCTYPE tp:taxon-treatment
  PUBLIC "-//TaxonX//DTD Taxonomic Treatment Publishing DTD v0 20100105//EN" "tax-treatment-NSO.dtd">
<tp:taxon-treatment xmlns:tp="http://www.plazi.org/taxpub"><tp:treatment-meta><kwd-group><label>Taxon classification</label><kwd><named-content content-type="kingdom">Animalia</named-content></kwd><kwd><named-content content-type="order">Anura</named-content></kwd><kwd><named-content content-type="family">Craugastoridae</named-content></kwd></kwd-group><mixed-citation publication-type="journal"><person-group><name><surname>Catenazzi</surname><given-names>Alessandro</given-names></name><name><surname>Uscapi</surname><given-names>Vanessa</given-names></name><name><surname>von May</surname><given-names>Rudolf</given-names></name></person-group><article-title>A new species of <italic><tp:taxon-name><tp:taxon-name-part taxon-name-part-type="genus">Noblella</tp:taxon-name-part></tp:taxon-name></italic> (<tp:taxon-name><tp:taxon-name-part taxon-name-part-type="class">Amphibia</tp:taxon-name-part></tp:taxon-name>, <tp:taxon-name><tp:taxon-name-part taxon-name-part-type="order">Anura</tp:taxon-name-part></tp:taxon-name>, <tp:taxon-name><tp:taxon-name-part taxon-name-part-type="family">Craugastoridae</tp:taxon-name-part></tp:taxon-name>) from the humid montane forests of Cusco, Peru</article-title><source>Zookeys</source><day>6</day><month>8</month><year>2015</year><volume>2015</volume><issue>516</issue><fpage>71</fpage><lpage>84</lpage><pub-id pub-id-type="doi">10.3897/zookeys.516.9776</pub-id></mixed-citation></tp:treatment-meta><tp:nomenclature><tp:taxon-name>
                        <tp:taxon-name-part taxon-name-part-type="genus">Noblella</tp:taxon-name-part>
                        <tp:taxon-name-part taxon-name-part-type="species">madreselva</tp:taxon-name-part>
                        <object-id xmlns:xlink="http://www.w3.org/1999/xlink" content-type="zoobank" xlink:type="simple">http://zoobank.org/8B7C4133-4482-4D24-8F5A-6E389AE52BA8</object-id>
                    </tp:taxon-name><tp:taxon-status xmlns:xlink="http://www.w3.org/1999/xlink" xlink:type="simple">sp. n.</tp:taxon-status></tp:nomenclature><tp:treatment-sec sec-type="Holotype"><title>Holotype</title><p>(Figs <xref ref-type="fig" rid="F1">1</xref>–<xref ref-type="fig" rid="F3">3</xref>). CORBIDI 15769, an adult male (Figs <xref ref-type="fig" rid="F2">2</xref>, <xref ref-type="fig" rid="F3">3</xref>) from <named-content xmlns:xlink="http://www.w3.org/1999/xlink" content-type="dwc:verbatimCoordinates" xlink:type="simple">12°49'59.6"S; 72°48'07.7"W</named-content> (WGS84), Madre Selva, 2330–2370 m, Distrito Santa Ana, Provincia <!--PageBreak-->La Convención, Región Cusco, Peru, collected by V. Uscapi, L. Salas Montesinos and V. Mamani Ccoyllolle on 10 January 2011.</p><fig id="F1" position="float" orientation="portrait"><label>Figure 1.</label><caption><p>Map of Peru indicating the type localities of Peruvian and southern Ecuadorian species of <italic><tp:taxon-name><tp:taxon-name-part taxon-name-part-type="genus">Noblella</tp:taxon-name-part></tp:taxon-name></italic>: <italic><tp:taxon-name><tp:taxon-name-part taxon-name-part-type="genus">Noblella</tp:taxon-name-part> <tp:taxon-name-part taxon-name-part-type="species">madreselva</tp:taxon-name-part></tp:taxon-name></italic> sp. n. (asterisk), <italic><tp:taxon-name><tp:taxon-name-part taxon-name-part-type="genus">Noblella</tp:taxon-name-part> <tp:taxon-name-part taxon-name-part-type="species">personina</tp:taxon-name-part></tp:taxon-name></italic> (diamond), <italic><tp:taxon-name><tp:taxon-name-part taxon-name-part-type="genus">Noblella</tp:taxon-name-part> <tp:taxon-name-part taxon-name-part-type="species">lochites</tp:taxon-name-part></tp:taxon-name></italic> (black star), <italic><tp:taxon-name><tp:taxon-name-part taxon-name-part-type="genus">Noblella</tp:taxon-name-part> <tp:taxon-name-part taxon-name-part-type="species">duellmani</tp:taxon-name-part></tp:taxon-name></italic> (pentagon), <italic><tp:taxon-name><tp:taxon-name-part taxon-name-part-type="genus">Noblella</tp:taxon-name-part> <tp:taxon-name-part taxon-name-part-type="species">heyeri</tp:taxon-name-part></tp:taxon-name></italic> (black circle), <italic><tp:taxon-name><tp:taxon-name-part taxon-name-part-type="genus">Noblella</tp:taxon-name-part> <tp:taxon-name-part taxon-name-part-type="species">lynchi</tp:taxon-name-part></tp:taxon-name></italic> (white circle), <italic><tp:taxon-name><tp:taxon-name-part taxon-name-part-type="genus">Noblella</tp:taxon-name-part> <tp:taxon-name-part taxon-name-part-type="species">myrmecoides</tp:taxon-name-part></tp:taxon-name></italic> (white star), <italic><tp:taxon-name><tp:taxon-name-part taxon-name-part-type="genus">Noblella</tp:taxon-name-part> <tp:taxon-name-part taxon-name-part-type="species">peruviana</tp:taxon-name-part></tp:taxon-name></italic> (white square), and <italic><tp:taxon-name><tp:taxon-name-part taxon-name-part-type="genus">Noblella</tp:taxon-name-part> <tp:taxon-name-part taxon-name-part-type="species">pygmaea</tp:taxon-name-part></tp:taxon-name></italic> (triangle). Also shown is the type locality of <italic><tp:taxon-name><tp:taxon-name-part taxon-name-part-type="genus">Psychrophrynella</tp:taxon-name-part> <tp:taxon-name-part taxon-name-part-type="species">bagrecito</tp:taxon-name-part></tp:taxon-name></italic> (black square; see text for explanation).</p></caption><graphic xmlns:xlink="http://www.w3.org/1999/xlink" xlink:href="zookeys-516-071-g001.jpg" position="float" orientation="portrait" xlink:type="simple" id="oo_49013.jpg"/></fig><fig id="F2" position="float" orientation="portrait"><label>Figure 2.</label><caption><p>Holotype of <italic><tp:taxon-name><tp:taxon-name-part taxon-name-part-type="genus">Noblella</tp:taxon-name-part> <tp:taxon-name-part taxon-name-part-type="species">madreselva</tp:taxon-name-part></tp:taxon-name></italic> sp. n., male CORBIDI 15769 (SVL 15.6 mm) in dorsal (<bold>A</bold>), ventral (<bold>B</bold>) and dorsolateral (<bold>C</bold>) views. Paratopotype, female CORBIDI 15770 (SVL 17.6 mm) in dorsal (<bold>D</bold>), ventral (<bold>E</bold>) and dorsolateral (<bold>F</bold>) views. Photographs by A. Catenazzi.</p></caption><graphic xmlns:xlink="http://www.w3.org/1999/xlink" xlink:href="zookeys-516-071-g002.jpg" position="float" orientation="portrait" xlink:type="simple" id="oo_49014.jpg"/></fig><fig id="F3" position="float" orientation="portrait"><label>Figure 3.</label><caption><p>Ventral views of hand (<bold>A</bold>) and foot (<bold>B</bold>) of holotype, CORBIDI 15769 (hand length 3.0 mm, foot length 6.7 mm), and ventral views of hand (<bold>C</bold>) and foot (<bold>D</bold>) of paratopotype, CORBIDI 15770 (hand length 3.7 mm, foot length 7.7 mm) of <italic><tp:taxon-name><tp:taxon-name-part taxon-name-part-type="genus">Noblella</tp:taxon-name-part> <tp:taxon-name-part taxon-name-part-type="species">madreselva</tp:taxon-name-part></tp:taxon-name></italic> sp. n. Photographs by A. Catenazzi.</p></caption><graphic xmlns:xlink="http://www.w3.org/1999/xlink" xlink:href="zookeys-516-071-g003.jpg" position="float" orientation="portrait" xlink:type="simple" id="oo_49015.jpg"/></fig></tp:treatment-sec><tp:treatment-sec sec-type="Paratopotype"><title>Paratopotype</title><p>(Fig. <xref ref-type="fig" rid="F2">2</xref>). CORBIDI 15770, an adult female (Figs <xref ref-type="fig" rid="F2">2</xref>, <xref ref-type="fig" rid="F3">3</xref>) collected by V. Uscapi, L. Salas Montesinos and V. Mamani Ccoyllolle on 10 January 2011.</p></tp:treatment-sec><tp:treatment-sec sec-type="Generic placement"><title>Generic placement.</title><p>A new species of <italic><tp:taxon-name><tp:taxon-name-part taxon-name-part-type="genus">Noblella</tp:taxon-name-part></tp:taxon-name></italic> as defined by <xref ref-type="bibr" rid="B15">Heyer (1977)</xref>, <xref ref-type="bibr" rid="B7">De la Riva et al. (2008b)</xref>, <xref ref-type="bibr" rid="B13">Hedges et al. (2008)</xref>, and <xref ref-type="bibr" rid="B9">Duellman and Lehr (2009)</xref>. Frogs of the genus <italic><tp:taxon-name><tp:taxon-name-part taxon-name-part-type="genus">Noblella</tp:taxon-name-part></tp:taxon-name></italic> are morphologically similar and closely related to <italic><tp:taxon-name><tp:taxon-name-part taxon-name-part-type="genus">Barycholos</tp:taxon-name-part></tp:taxon-name></italic> (<xref ref-type="bibr" rid="B14">Heinicke et al. 2007</xref>; <xref ref-type="bibr" rid="B13">Hedges et al. 2008</xref>). The new species is assigned to <italic><tp:taxon-name><tp:taxon-name-part taxon-name-part-type="genus">Noblella</tp:taxon-name-part></tp:taxon-name></italic> rather than <italic><tp:taxon-name><tp:taxon-name-part taxon-name-part-type="genus">Barycholos</tp:taxon-name-part></tp:taxon-name></italic> (characters in parentheses), because it lacks dentigerous processes of the vomers (present), has Finger I shorter than Finger II (Finger I &gt; Finger II), and has low, rounded subarticular tubercles (subarticular tubercles elevated).</p></tp:treatment-sec><tp:treatment-sec sec-type="Diagnosis"><title>Diagnosis.</title><p>A new species of <italic><tp:taxon-name><tp:taxon-name-part taxon-name-part-type="genus">Noblella</tp:taxon-name-part></tp:taxon-name></italic> characterized by (1) skin on dorsum bearing small tubercles, skin on belly smooth to finely areolate, discoidal fold absent, dorsolateral folds on anterior half part of body; (2) tympanic membrane not differentiated, tympanic annulus barely visible below skin; (3) snout short, rounded in dorsal view and bluntly rounded in profile; (4) upper eyelid with minute tubercles, narrower than IOD; cranial crests absent; (5) dentigerous process of vomers absent; (6) vocal slits present; nuptial pads absent; (7) Finger I shorter than Finger II; tips of digits rounded; Finger IV having three phalanges; (8) fingers with narrow lateral fringes; (9) ulnar tubercles small, round; (10) heel and tarsus lacking tubercles (11) inner metatarsal tubercle oval, of higher relief and about one and a half times the size of conical, rounded outer metatarsal tubercle; supernumerary plantar tubercles absent; (12) toes bearing narrow lateral fringes; webbing absent; Toe V shorter than Toe III; tips of digits not expanded, weakly acuminate distally; circumferential grooves absent; (13) dorsum tan to dull brown with or without dark brown markings; diffuse brown suprainguinal stripes, when present, do not reach the inguinal region; a yellow-orange middorsal line, when present, extends from mid of body to cloaca and continues on the posterior surface of thighs; interorbital bar present; venter black with large, irregularly shaped white mark; proximal areas of legs red ventrally; (14) SVL 15.6 mm in a male, 17.6 mm in a female.</p></tp:treatment-sec><tp:treatment-sec sec-type="Comparisons"><title>Comparisons.</title><p>The new species differs from known species in the genus (<xref ref-type="bibr" rid="B12">Harvey et al. 2013</xref>) by having a unique pattern of chest and belly coloration consisting of a broad, irregularly shaped white mark on black background (Figs <xref ref-type="fig" rid="F2">2</xref>, <xref ref-type="fig" rid="F4">4</xref>). <italic><tp:taxon-name><tp:taxon-name-part taxon-name-part-type="genus">Noblella</tp:taxon-name-part> <tp:taxon-name-part taxon-name-part-type="species">madreselva</tp:taxon-name-part></tp:taxon-name></italic> has three phalanges on Finger IV and differs from <italic><tp:taxon-name><tp:taxon-name-part taxon-name-part-type="genus">Noblella</tp:taxon-name-part> <tp:taxon-name-part taxon-name-part-type="species">carrascoicola</tp:taxon-name-part></tp:taxon-name></italic>, <italic><tp:taxon-name><tp:taxon-name-part taxon-name-part-type="genus">Noblella</tp:taxon-name-part> <tp:taxon-name-part taxon-name-part-type="species">lochites</tp:taxon-name-part></tp:taxon-name></italic>, <italic><tp:taxon-name><tp:taxon-name-part taxon-name-part-type="genus">Noblella</tp:taxon-name-part> <tp:taxon-name-part taxon-name-part-type="species">myrmecoides</tp:taxon-name-part></tp:taxon-name></italic>, and <italic><tp:taxon-name><tp:taxon-name-part taxon-name-part-type="genus">Noblella</tp:taxon-name-part> <tp:taxon-name-part taxon-name-part-type="species">ritarasquinae</tp:taxon-name-part></tp:taxon-name></italic> which have two phalanges on Finger IV (<xref ref-type="bibr" rid="B8">De La Riva and Köhler 1998</xref>; <xref ref-type="bibr" rid="B17">Köhler 2000</xref>; <xref ref-type="bibr" rid="B9">Duellman and Lehr 2009</xref>; <xref ref-type="bibr" rid="B11">Guayasamin and Terán-Valdez 2009</xref>; <xref ref-type="bibr" rid="B12">Harvey et al. 2013</xref>). Among the other six species with three phalanges on Finger IV, it differs from <italic><tp:taxon-name><tp:taxon-name-part taxon-name-part-type="genus">Noblella</tp:taxon-name-part> <tp:taxon-name-part taxon-name-part-type="species">coloma</tp:taxon-name-part></tp:taxon-name></italic>, <italic><tp:taxon-name><tp:taxon-name-part taxon-name-part-type="genus">Noblella</tp:taxon-name-part> <tp:taxon-name-part taxon-name-part-type="species">heyeri</tp:taxon-name-part></tp:taxon-name></italic>, <italic><tp:taxon-name><tp:taxon-name-part taxon-name-part-type="genus">Noblella</tp:taxon-name-part> <tp:taxon-name-part taxon-name-part-type="species">lynchi</tp:taxon-name-part></tp:taxon-name></italic> and <italic><tp:taxon-name><tp:taxon-name-part taxon-name-part-type="genus">Noblella</tp:taxon-name-part> <tp:taxon-name-part taxon-name-part-type="species">peruviana</tp:taxon-name-part></tp:taxon-name></italic> (<xref ref-type="bibr" rid="B8">De La Riva and Köhler 1998</xref>; <xref ref-type="bibr" rid="B9">Duellman and Lehr 2009</xref>; <xref ref-type="bibr" rid="B11">Guayasamin and Terán-Valdez 2009</xref>) by lacking inguinal spots (<italic><tp:taxon-name><tp:taxon-name-part taxon-name-part-type="genus">Noblella</tp:taxon-name-part> <tp:taxon-name-part taxon-name-part-type="species">madreselva</tp:taxon-name-part></tp:taxon-name></italic> has diffuse suprainguinal stripes that do not reach the inguinal region). The three remaining species, <italic><tp:taxon-name><tp:taxon-name-part taxon-name-part-type="genus">Noblella</tp:taxon-name-part> <tp:taxon-name-part taxon-name-part-type="species">duellmani</tp:taxon-name-part></tp:taxon-name></italic>, <italic><tp:taxon-name><tp:taxon-name-part taxon-name-part-type="genus">Noblella</tp:taxon-name-part> <tp:taxon-name-part taxon-name-part-type="species">personina</tp:taxon-name-part></tp:taxon-name></italic> and <italic><tp:taxon-name><tp:taxon-name-part taxon-name-part-type="genus">Noblella</tp:taxon-name-part> <tp:taxon-name-part taxon-name-part-type="species">pygmaea</tp:taxon-name-part></tp:taxon-name></italic>, either lack a facial mask and lateral dark band (<italic><tp:taxon-name><tp:taxon-name-part taxon-name-part-type="genus">Noblella</tp:taxon-name-part> <tp:taxon-name-part taxon-name-part-type="species">duellmani</tp:taxon-name-part></tp:taxon-name></italic> and <italic><tp:taxon-name><tp:taxon-name-part taxon-name-part-type="genus">Noblella</tp:taxon-name-part> <tp:taxon-name-part taxon-name-part-type="species">pygmaea</tp:taxon-name-part></tp:taxon-name></italic>), or have a facial mask but lack a lateral dark band extending to the inguinal region (<italic><tp:taxon-name><tp:taxon-name-part taxon-name-part-type="genus">Noblella</tp:taxon-name-part> <tp:taxon-name-part taxon-name-part-type="species">personina</tp:taxon-name-part></tp:taxon-name></italic>; <xref ref-type="bibr" rid="B12">Harvey et al. 2013</xref>). <!--PageBreak-->The facial mask and dark lateral band in <italic><tp:taxon-name><tp:taxon-name-part taxon-name-part-type="genus">Noblella</tp:taxon-name-part> <tp:taxon-name-part taxon-name-part-type="species">madreselva</tp:taxon-name-part></tp:taxon-name></italic> are dark brown and extend from the tip of the snout to the inguinal region.</p><p>The new species further differs from known Peruvian species of <italic><tp:taxon-name><tp:taxon-name-part taxon-name-part-type="genus">Noblella</tp:taxon-name-part></tp:taxon-name></italic> by lacking a tympanic membrane (present in <italic><tp:taxon-name><tp:taxon-name-part taxon-name-part-type="genus">Noblella</tp:taxon-name-part> <tp:taxon-name-part taxon-name-part-type="species">heyeri</tp:taxon-name-part></tp:taxon-name></italic>, <italic><tp:taxon-name><tp:taxon-name-part taxon-name-part-type="genus">Noblella</tp:taxon-name-part> <tp:taxon-name-part taxon-name-part-type="species">lynchi</tp:taxon-name-part></tp:taxon-name></italic>, <italic><tp:taxon-name><tp:taxon-name-part taxon-name-part-type="genus">Noblella</tp:taxon-name-part> <tp:taxon-name-part taxon-name-part-type="species">myrmecoides</tp:taxon-name-part></tp:taxon-name></italic> and <italic><tp:taxon-name><tp:taxon-name-part taxon-name-part-type="genus">Noblella</tp:taxon-name-part> <tp:taxon-name-part taxon-name-part-type="species">pygmaea</tp:taxon-name-part></tp:taxon-name></italic>), by <!--PageBreak-->bearing small tubercles on the upper eyelid (absent in <italic><tp:taxon-name><tp:taxon-name-part taxon-name-part-type="genus">Noblella</tp:taxon-name-part> <tp:taxon-name-part taxon-name-part-type="species">heyeri</tp:taxon-name-part></tp:taxon-name></italic>, <italic><tp:taxon-name><tp:taxon-name-part taxon-name-part-type="genus">Noblella</tp:taxon-name-part> <tp:taxon-name-part taxon-name-part-type="species">lynchi</tp:taxon-name-part></tp:taxon-name></italic>, <italic><tp:taxon-name><tp:taxon-name-part taxon-name-part-type="genus">Noblella</tp:taxon-name-part> <tp:taxon-name-part taxon-name-part-type="species">myrmecoides</tp:taxon-name-part></tp:taxon-name></italic> and <italic><tp:taxon-name><tp:taxon-name-part taxon-name-part-type="genus">Noblella</tp:taxon-name-part> <tp:taxon-name-part taxon-name-part-type="species">peruviana</tp:taxon-name-part></tp:taxon-name></italic>) and small tubercles on dorsum (dorsum finely shagreen in <italic><tp:taxon-name><tp:taxon-name-part taxon-name-part-type="genus">Noblella</tp:taxon-name-part> <tp:taxon-name-part taxon-name-part-type="species">myrmecoides</tp:taxon-name-part></tp:taxon-name></italic> and <italic><tp:taxon-name><tp:taxon-name-part taxon-name-part-type="genus">Noblella</tp:taxon-name-part> <tp:taxon-name-part taxon-name-part-type="species">peruviana</tp:taxon-name-part></tp:taxon-name></italic>), by lacking tarsal tubercles or folds (inner surface of tarsus bearing one prominent tubercle in <italic><tp:taxon-name><tp:taxon-name-part taxon-name-part-type="genus">Noblella</tp:taxon-name-part> <tp:taxon-name-part taxon-name-part-type="species">heyeri</tp:taxon-name-part></tp:taxon-name></italic>, <italic><tp:taxon-name><tp:taxon-name-part taxon-name-part-type="genus">Noblella</tp:taxon-name-part> <tp:taxon-name-part taxon-name-part-type="species">lynchi</tp:taxon-name-part></tp:taxon-name></italic>, and <italic>N. peruviana)</italic>, and by having the tips of digits not expanded (slightly expanded in <italic><tp:taxon-name><tp:taxon-name-part taxon-name-part-type="genus">Noblella</tp:taxon-name-part> <tp:taxon-name-part taxon-name-part-type="species">duellmani</tp:taxon-name-part></tp:taxon-name></italic>, <italic><tp:taxon-name><tp:taxon-name-part taxon-name-part-type="genus">Noblella</tp:taxon-name-part> <tp:taxon-name-part taxon-name-part-type="species">heyeri</tp:taxon-name-part></tp:taxon-name></italic>, and <italic><tp:taxon-name><tp:taxon-name-part taxon-name-part-type="genus">Noblella</tp:taxon-name-part> <tp:taxon-name-part taxon-name-part-type="species">lynchi</tp:taxon-name-part></tp:taxon-name></italic>). The species is much larger in SVL (female 17.6 mm) than <italic><tp:taxon-name><tp:taxon-name-part taxon-name-part-type="genus">Noblella</tp:taxon-name-part> <tp:taxon-name-part taxon-name-part-type="species">myrmecoides</tp:taxon-name-part></tp:taxon-name></italic> (largest known female 13.6 mm) and <italic><tp:taxon-name><tp:taxon-name-part taxon-name-part-type="genus">Noblella</tp:taxon-name-part> <tp:taxon-name-part taxon-name-part-type="species">pygmaea</tp:taxon-name-part></tp:taxon-name></italic> (largest known female 12.4 mm). <italic><tp:taxon-name><tp:taxon-name-part taxon-name-part-type="genus">Noblella</tp:taxon-name-part> <tp:taxon-name-part taxon-name-part-type="species">madreselva</tp:taxon-name-part></tp:taxon-name></italic> differs from <italic><tp:taxon-name><tp:taxon-name-part taxon-name-part-type="genus">Noblella</tp:taxon-name-part> <tp:taxon-name-part taxon-name-part-type="species">myrmecoides</tp:taxon-name-part></tp:taxon-name></italic> from the Amazonian lowlands in having tips of toes not expanded (tips of toes slightly expanded, teardrop-shaped in <italic><tp:taxon-name><tp:taxon-name-part taxon-name-part-type="genus">Noblella</tp:taxon-name-part> <tp:taxon-name-part taxon-name-part-type="species">myrmecoides</tp:taxon-name-part></tp:taxon-name></italic>) and in lacking circumferential grooves (present in <italic><tp:taxon-name><tp:taxon-name-part taxon-name-part-type="genus">Noblella</tp:taxon-name-part> <tp:taxon-name-part taxon-name-part-type="species">myrmecoides</tp:taxon-name-part></tp:taxon-name></italic>).</p><fig id="F4" position="float" orientation="portrait"><label>Figure 4.</label><caption><p>Dorsal (<bold>A, C</bold>) and ventral (<bold>B, D</bold>) views of two uncollected specimens of <italic><tp:taxon-name><tp:taxon-name-part taxon-name-part-type="genus">Noblella</tp:taxon-name-part> <tp:taxon-name-part taxon-name-part-type="species">madreselva</tp:taxon-name-part></tp:taxon-name></italic> sp. n. taken at the type locality. Scale not available, but specimens likely measure ~15–18 mm in SVL. Photographs by V. Uscapi.</p></caption><graphic xmlns:xlink="http://www.w3.org/1999/xlink" xlink:href="zookeys-516-071-g004.jpg" position="float" orientation="portrait" xlink:type="simple" id="oo_49016.jpg"/></fig><!--PageBreak--><p>The new species was also compared with <italic><tp:taxon-name><tp:taxon-name-part taxon-name-part-type="genus">Psychrophrynella</tp:taxon-name-part> <tp:taxon-name-part taxon-name-part-type="species">bagrecito</tp:taxon-name-part></tp:taxon-name></italic>. Unlike other species of <italic><tp:taxon-name><tp:taxon-name-part taxon-name-part-type="genus">Psychrophrynella</tp:taxon-name-part></tp:taxon-name></italic>, <italic><tp:taxon-name><tp:taxon-name-part taxon-name-part-type="genus">Psychrophrynella</tp:taxon-name-part> <tp:taxon-name-part taxon-name-part-type="species">bagrecito</tp:taxon-name-part></tp:taxon-name></italic> has a fold-like tarsal tubercle, weakly pointed toes and fingers, a prominent conical outer metatarsal tubercle, dark brown flanks, a dark brown facial mask and lateral band extending from the tip of snout to the flanks, no nuptial pads and no vomerine teeth, small size and slender body with relatively long arms and legs, all characteristics that <italic><tp:taxon-name><tp:taxon-name-part taxon-name-part-type="genus">Psychrophrynella</tp:taxon-name-part> <tp:taxon-name-part taxon-name-part-type="species">bagrecito</tp:taxon-name-part></tp:taxon-name></italic> shares with many species of <italic><tp:taxon-name><tp:taxon-name-part taxon-name-part-type="genus">Noblella</tp:taxon-name-part></tp:taxon-name></italic> (<xref ref-type="bibr" rid="B18">Lehr 2006</xref>; <xref ref-type="bibr" rid="B6">De La Riva et al. 2008a</xref>). <italic><tp:taxon-name><tp:taxon-name-part taxon-name-part-type="genus">Noblella</tp:taxon-name-part> <tp:taxon-name-part taxon-name-part-type="species">madreselva</tp:taxon-name-part></tp:taxon-name></italic> differs from <italic><tp:taxon-name><tp:taxon-name-part taxon-name-part-type="genus">Psychrophrynella</tp:taxon-name-part> <tp:taxon-name-part taxon-name-part-type="species">bagrecito</tp:taxon-name-part></tp:taxon-name></italic> (traits in parentheses) in having small tubercles on dorsum (skin shagreen), no discoidal fold (present), no tarsal tubercle (prominent sickle-shaped tubercle present), in having a broad dark brown mark on dorsum (longitudinal stripes) and an irregularly shaped, large white mark on venter (venter orange brown with light gray flecks).</p><p>Thirteen other small species of craugastorid frogs lacking circumferential grooves are known to occur in montane forests and high Andean grasslands south of the Apurimac canyon in Peru: <italic><tp:taxon-name><tp:taxon-name-part taxon-name-part-type="genus">Psychrophrynella</tp:taxon-name-part> <tp:taxon-name-part taxon-name-part-type="species">bagrecito</tp:taxon-name-part></tp:taxon-name></italic>, <italic><tp:taxon-name><tp:taxon-name-part taxon-name-part-type="genus">Psychrophrynella</tp:taxon-name-part> <tp:taxon-name-part taxon-name-part-type="species">boettgeri</tp:taxon-name-part></tp:taxon-name></italic>, <italic><tp:taxon-name><tp:taxon-name-part taxon-name-part-type="genus">Psychrophrynella</tp:taxon-name-part> <tp:taxon-name-part taxon-name-part-type="species">usurpator</tp:taxon-name-part></tp:taxon-name></italic>, <italic><tp:taxon-name><tp:taxon-name-part taxon-name-part-type="genus">Bryophryne</tp:taxon-name-part> <tp:taxon-name-part taxon-name-part-type="species">abramalagae</tp:taxon-name-part></tp:taxon-name></italic>, <italic><tp:taxon-name><tp:taxon-name-part taxon-name-part-type="genus">Bryophryne</tp:taxon-name-part> <tp:taxon-name-part taxon-name-part-type="species">bustamantei</tp:taxon-name-part></tp:taxon-name></italic>, <italic><tp:taxon-name><tp:taxon-name-part taxon-name-part-type="genus">Bryophryne</tp:taxon-name-part> <tp:taxon-name-part taxon-name-part-type="species">cophites</tp:taxon-name-part></tp:taxon-name></italic>, <italic><tp:taxon-name><tp:taxon-name-part taxon-name-part-type="genus">Bryophryne</tp:taxon-name-part> <tp:taxon-name-part taxon-name-part-type="species">flammiventris</tp:taxon-name-part></tp:taxon-name></italic>, <italic><tp:taxon-name><tp:taxon-name-part taxon-name-part-type="genus">Bryophryne</tp:taxon-name-part> <tp:taxon-name-part taxon-name-part-type="species">gymnotis</tp:taxon-name-part></tp:taxon-name></italic>, <italic><tp:taxon-name><tp:taxon-name-part taxon-name-part-type="genus">Bryophryne</tp:taxon-name-part> <tp:taxon-name-part taxon-name-part-type="species">hanssaueri</tp:taxon-name-part></tp:taxon-name></italic>, <italic><tp:taxon-name><tp:taxon-name-part taxon-name-part-type="genus">Bryophryne</tp:taxon-name-part> <tp:taxon-name-part taxon-name-part-type="species">nubilosus</tp:taxon-name-part></tp:taxon-name></italic>, <italic><tp:taxon-name><tp:taxon-name-part taxon-name-part-type="genus">Bryophryne</tp:taxon-name-part> <tp:taxon-name-part taxon-name-part-type="species">zonalis</tp:taxon-name-part></tp:taxon-name></italic>, <italic><tp:taxon-name><tp:taxon-name-part taxon-name-part-type="genus">Noblella</tp:taxon-name-part> <tp:taxon-name-part taxon-name-part-type="species">peruviana</tp:taxon-name-part></tp:taxon-name></italic> and <italic><tp:taxon-name><tp:taxon-name-part taxon-name-part-type="genus">Noblella</tp:taxon-name-part> <tp:taxon-name-part taxon-name-part-type="species">pygmaea</tp:taxon-name-part></tp:taxon-name></italic>. None of these species has the unique ventral coloration of <italic><tp:taxon-name><tp:taxon-name-part taxon-name-part-type="genus">Noblella</tp:taxon-name-part> <tp:taxon-name-part taxon-name-part-type="species">madreselva</tp:taxon-name-part></tp:taxon-name></italic>, and all but <italic><tp:taxon-name><tp:taxon-name-part taxon-name-part-type="genus">Noblella</tp:taxon-name-part> <tp:taxon-name-part taxon-name-part-type="species">pygmaea</tp:taxon-name-part></tp:taxon-name></italic> are larger in size. Furthermore, the new species differs from <italic><tp:taxon-name><tp:taxon-name-part taxon-name-part-type="genus">Psychrophrynella</tp:taxon-name-part> <tp:taxon-name-part taxon-name-part-type="species">usurpator</tp:taxon-name-part></tp:taxon-name></italic> in lacking a tarsal fold, and from species of <italic><tp:taxon-name><tp:taxon-name-part taxon-name-part-type="genus">Bryophryne</tp:taxon-name-part></tp:taxon-name></italic> (characters in parentheses) in having a tympanum (absent except for <italic><tp:taxon-name><tp:taxon-name-part taxon-name-part-type="genus">Bryophryne</tp:taxon-name-part> <tp:taxon-name-part taxon-name-part-type="species">flammiventris</tp:taxon-name-part></tp:taxon-name></italic> and <italic><tp:taxon-name><tp:taxon-name-part taxon-name-part-type="genus">Bryophryne</tp:taxon-name-part> <tp:taxon-name-part taxon-name-part-type="species">gymnotis</tp:taxon-name-part></tp:taxon-name></italic>), T-shaped terminal phalanges (knob-shaped), toe V shorter than toe III (about equal in length), no nuptial pads (present or absent), small size and slender body with longer limbs (larger size with stubby body and short limbs).</p></tp:treatment-sec><tp:treatment-sec sec-type="Description of holotype"><title>Description of holotype.</title><p>Adult male (15.6 mm SVL); head narrower than body, its length 32.5% of SVL; head slightly longer than wide; head width 29.9% of SVL; snout short, rounded in dorsal view, subtruncate in lateral view (Fig. <xref ref-type="fig" rid="F2">2</xref>), eye large, 37% of head length, its diameter 1.6 times as large as its distance from the nostril; nostrils not protuberant, situated close to snout; canthus rostralis slightly curved in dorsal view, rounded in profile; lores flat; lips rounded; dorsal surface of head and upper eyelids with small tubercles; upper eyelid width 70.0% of interorbital distance; supratympanic fold short; tympanic membrane absent, tympanic annulus not visible; one long, enlarged postrictal ridge on each side of head. Choanae round, very small, positioned far anterior and laterally, widely separated from each other, slightly concealed by palatal shelf of maxilla; dentigerous processes of vomer and vomerine teeth absent; tongue long and narrow, about 3 three times as long as wide.</p><p>Skin on dorsum with small tubercles, denser posteriorly; narrow dorsolateral folds extend from posterior margin of eye to about mid of body; skin on flanks smooth; skin on ventral surfaces and gular regions smooth to finely areolate; pectoral fold present, discoidal fold not evident; cloaca protuberant; cloacal region bearing several small tubercles. Outer surface of forearm brachium with a row of small tubercles; palmar tubercle flat and oval, approximately twice the size of elongate, thenar tubercle; low supernumerary palmar tubercles present; subarticular tubercles prominent, ovoid in ventral view, rounded in lateral view, largest at base of fingers; fingers with narrow lateral <!--PageBreak--><!--PageBreak-->fringes; Finger IV has three phalanges; when adpressed, Finger 3 &gt; 4 &gt; 2 &gt; 1 (Fig. <xref ref-type="fig" rid="F3">3</xref>); tips of digits rounded, circumferential grooves absent (Fig. <xref ref-type="fig" rid="F3">3</xref>); forearm lacks tubercles.</p><p>Hindlimb lengths moderate, tibia length 47.1% of SVL; foot length 42.7% of SVL; upper and posterior surfaces of hindlimbs tubercular; heel with one small, round tubercle; outer surface of tarsus without tubercles; inner metatarsal tubercle, oval, of higher relief and about one and a half times the size of conical, rounded outer metatarsal tubercle; low plantar supernumerary tubercles present; subarticular tubercles rounded, ovoid in dorsal view; toes with narrow lateral fringes, basal webbing absent; toe tips slightly acuminate, circumferential grooves absent; digital tip of Toe V smaller than tips of Toes III—IV; when adpressed, relative lengths of toes: 4 &gt; 3 &gt; 5 &gt; 2 &gt; 1 (Fig. <xref ref-type="fig" rid="F3">3</xref>).</p><p>Measurements of holotype and paratopotype are provided in Table <xref ref-type="table" rid="T1">1</xref>.</p></tp:treatment-sec><tp:treatment-sec sec-type="Coloration of holotype in alcohol"><title>Coloration of holotype in alcohol.</title><p>Dorsal surfaces of head, body, and limbs grayish tan, with a broad, dark brown and irregularly shaped middorsal mark. The interorbital bar is a narrow dark stripe that separates the light gray coloration on top of the head from the generally darker gray tan coloration posterior to the eyelids. Suprainguinal marks are diffuse and narrow and do not reach the inguinal region. The dorsal surfaces of hind limbs have transverse dark bars. The facial mask and dark lateral band are dark brown and extend from the tip of the snout along the flanks almost reaching the point of insertion of thighs. The iris is dark gray. The throat is pale brown with minute cream spots. The chest and belly is dark brown with a broad, irregularly shaped white mark. The ventral surfaces of thighs are beige with small cream spots; posterior surfaces with narrow, pale gray stripe from cloaca diagonally to inside of knee; plantar and palmar surfaces and tips of digits are brown, completely lacking cream spots.</p><!--PageBreak--></tp:treatment-sec><tp:treatment-sec sec-type="Coloration of holotype in life"><title>Coloration of holotype in life.</title><p>Unknown.</p></tp:treatment-sec><tp:treatment-sec sec-type="Variation"><title>Variation.</title><p>Coloration in life is based on field notes and photographs taken by V. Uscapi (Fig. <xref ref-type="fig" rid="F4">4</xref>) of four uncollected specimens found at the type locality. The dorsum is dull grayish tan with or without a broad and irregularly shaped middorsal dark brown mark. Three individuals have narrow and diffuse brown suprainguinal marks that do not reach the inguinal region. A dark brown interorbital bar separates the dorsal coloration from the lighter coloration on dorsal surface of head. There is a narrow, orange to reddish middorsal line extending from the tip of the snout to the cloaca, and from the cloaca along the posterior side of thighs to the knee. There are dark brown transverse bars on the dorsal surface of limbs. The sides of the head and flanks are dark brown, bordered above by a narrow tan stripe. The iris is bronze with black flecks. The throat is brown with minute white spots, whereas the belly is black reddish with one or two broad, irregularly shaped white marks surrounded by small white spots. The ventral surfaces of limbs are red with small white spots.</p></tp:treatment-sec><tp:treatment-sec sec-type="Etymology"><title>Etymology.</title><p>The name of the new species is a toponym and is used in apposition to refer to the type locality and to the name of the lodge Madre Selva created near the type locality. Ecotourism can contribute to biodiversity conservation by promoting a sustainable use of fragile ecosystems such as humid montane forests.</p><!--PageBreak--></tp:treatment-sec><tp:treatment-sec sec-type="Distribution, natural history, and threats"><title>Distribution, natural history, and threats.</title><p>The new species was found during surveys in the humid montane forest conducted in January 2011. Three observers made intensive visual searches under rocks, logs, in the leaf litter and the understory during mornings (9h00–12h00) and evenings (18h30–24h00). Specimens of the new species were observed active in the leaf litter during the day. Field notes indicate that the species was only found at one of six sampling sites in the area. At this site, <italic><tp:taxon-name><tp:taxon-name-part taxon-name-part-type="genus">Noblella</tp:taxon-name-part> <tp:taxon-name-part taxon-name-part-type="species">madreselva</tp:taxon-name-part></tp:taxon-name></italic> was the most common amphibian. Sympatric species include <italic><tp:taxon-name><tp:taxon-name-part taxon-name-part-type="genus">Pristimantis</tp:taxon-name-part> <tp:taxon-name-part taxon-name-part-type="species">pharangobates</tp:taxon-name-part></tp:taxon-name></italic>, <italic><tp:taxon-name><tp:taxon-name-part taxon-name-part-type="genus">Pristimantis</tp:taxon-name-part></tp:taxon-name></italic> sp., and <italic><tp:taxon-name><tp:taxon-name-part taxon-name-part-type="genus">Psychrophrynella</tp:taxon-name-part></tp:taxon-name></italic> sp. Other species found around the type locality are <italic><tp:taxon-name><tp:taxon-name-part taxon-name-part-type="genus">Nymphargus</tp:taxon-name-part> <tp:taxon-name-part taxon-name-part-type="species">pluvialis</tp:taxon-name-part></tp:taxon-name></italic> and <tp:taxon-name><tp:taxon-name-part taxon-name-part-type="genus">Gastrotheca</tp:taxon-name-part> <tp:taxon-name-part taxon-name-part-type="uncertainty-rank">cf.</tp:taxon-name-part> <tp:taxon-name-part taxon-name-part-type="species">excubitor</tp:taxon-name-part></tp:taxon-name>. The conservation status of <italic><tp:taxon-name><tp:taxon-name-part taxon-name-part-type="genus">Noblella</tp:taxon-name-part> <tp:taxon-name-part taxon-name-part-type="species">madreselva</tp:taxon-name-part></tp:taxon-name></italic> is unknown, but according to the IUCN Red List criteria and categories (<xref ref-type="bibr" rid="B16">IUCN 2013</xref>), and given the limited information on its geographic range, this species could provisionally be considered to be in the “Data Deficient” category. The main threats faced by <italic><tp:taxon-name><tp:taxon-name-part taxon-name-part-type="genus">Noblella</tp:taxon-name-part> <tp:taxon-name-part taxon-name-part-type="species">madreselva</tp:taxon-name-part></tp:taxon-name></italic> are habitat loss and modification associated with agricultural activities in the region, which are primarily dominated by cultivation of coffee, tea and other crops. These land use changes are particularly detrimental for montane forest species with limited geographic or elevational distribution (<xref ref-type="bibr" rid="B1">Catenazzi et al. 2014</xref>).</p></tp:treatment-sec><tp:treatment-sec><!--Section generated to contain objects referenced in tp:taxon-treatment.--><table-wrap id="T1" position="float" orientation="portrait"><label>Table 1.</label><caption><p>Measurements (in mm) of type series of <italic><tp:taxon-name><tp:taxon-name-part taxon-name-part-type="genus">Noblella</tp:taxon-name-part> <tp:taxon-name-part taxon-name-part-type="species">madreselva</tp:taxon-name-part></tp:taxon-name></italic> sp. n.</p></caption><table id="TID0EOHAG" rules="all"><tbody><tr><th rowspan="1" colspan="1">Characters</th><th rowspan="1" colspan="1">Holotype, male</th><th rowspan="1" colspan="1">Paratopotype, female</th></tr><tr><th rowspan="1" colspan="1"/><th rowspan="1" colspan="1">CORBIDI 15769</th><th rowspan="1" colspan="1">CORBIDI 15770</th></tr><tr><td rowspan="1" colspan="1">SVL</td><td rowspan="1" colspan="1">15.6</td><td rowspan="1" colspan="1">17.6</td></tr><tr><td rowspan="1" colspan="1">Tibia length</td><td rowspan="1" colspan="1">7.4</td><td rowspan="1" colspan="1">7.8</td></tr><tr><td rowspan="1" colspan="1">Foot length</td><td rowspan="1" colspan="1">6.7</td><td rowspan="1" colspan="1">7.7</td></tr><tr><td rowspan="1" colspan="1">Head length</td><td rowspan="1" colspan="1">5.1</td><td rowspan="1" colspan="1">6.0</td></tr><tr><td rowspan="1" colspan="1">Head width</td><td rowspan="1" colspan="1">4.7</td><td rowspan="1" colspan="1">5.5</td></tr><tr><td rowspan="1" colspan="1">Interorbital distance</td><td rowspan="1" colspan="1">1.4</td><td rowspan="1" colspan="1">1.8</td></tr><tr><td rowspan="1" colspan="1">Upper eyelid width</td><td rowspan="1" colspan="1">1.2</td><td rowspan="1" colspan="1">1.3</td></tr><tr><td rowspan="1" colspan="1">Internarial distance</td><td rowspan="1" colspan="1">1.9</td><td rowspan="1" colspan="1">2.0</td></tr><tr><td rowspan="1" colspan="1">Eye to nostril distance</td><td rowspan="1" colspan="1">1.2</td><td rowspan="1" colspan="1">1.5</td></tr><tr><td rowspan="1" colspan="1">Snout to eye distance</td><td rowspan="1" colspan="1">2.2</td><td rowspan="1" colspan="1">2.3</td></tr><tr><td rowspan="1" colspan="1">Eye diameter</td><td rowspan="1" colspan="1">1.9</td><td rowspan="1" colspan="1">2.0</td></tr><tr><td rowspan="1" colspan="1">Tympanum diameter</td><td rowspan="1" colspan="1">0.8</td><td rowspan="1" colspan="1">1.0</td></tr><tr><td rowspan="1" colspan="1">Eye to tympanum distance</td><td rowspan="1" colspan="1">0.3</td><td rowspan="1" colspan="1">0.4</td></tr><tr><td rowspan="1" colspan="1">Forearm length</td><td rowspan="1" colspan="1">3.5</td><td rowspan="1" colspan="1">4.0</td></tr><tr><td rowspan="1" colspan="1">Hand length</td><td rowspan="1" colspan="1">3.0</td><td rowspan="1" colspan="1">3.7</td></tr><tr><td rowspan="1" colspan="1">Finger I length</td><td rowspan="1" colspan="1">1.2</td><td rowspan="1" colspan="1">1.8</td></tr><tr><td rowspan="1" colspan="1">Finger II length</td><td rowspan="1" colspan="1">1.4</td><td rowspan="1" colspan="1">2.2</td></tr></tbody></table></table-wrap></tp:treatment-sec><ref-list><ref id="B15"><mixed-citation xmlns:xlink="http://www.w3.org/1999/xlink" xlink:type="simple"><person-group><name name-style="western"><surname>Heyer</surname><given-names>WR</given-names></name></person-group> (<year>1977</year>) <article-title>Taxonomic notes on frogs from the Madeira and Purus rivers, Brazil.</article-title> <source>Papéis Avulsos de Zoologia</source> <volume>8</volume>: <fpage>141</fpage>–<lpage>162</lpage>. </mixed-citation></ref><ref id="B7"><mixed-citation xmlns:xlink="http://www.w3.org/1999/xlink" xlink:type="simple"><person-group><name name-style="western"><surname>De la Riva</surname><given-names>I</given-names></name><name name-style="western"><surname>Chaparro</surname><given-names>JC</given-names></name><name name-style="western"><surname>Padial</surname><given-names>JM</given-names></name></person-group> (<year>2008b</year>) <article-title>The taxonomic status of <italic><tp:taxon-name><tp:taxon-name-part taxon-name-part-type="genus">Phyllonastes</tp:taxon-name-part></tp:taxon-name></italic> Heyer and <italic><tp:taxon-name><tp:taxon-name-part taxon-name-part-type="genus">Phrynopus</tp:taxon-name-part> <tp:taxon-name-part taxon-name-part-type="species">peruvianus</tp:taxon-name-part></tp:taxon-name></italic> (Noble) (<tp:taxon-name><tp:taxon-name-part taxon-name-part-type="subclass">Lissamphibia</tp:taxon-name-part></tp:taxon-name>, <tp:taxon-name><tp:taxon-name-part taxon-name-part-type="order">Anura</tp:taxon-name-part></tp:taxon-name>): resurrection of <italic><tp:taxon-name><tp:taxon-name-part taxon-name-part-type="genus">Noblella</tp:taxon-name-part></tp:taxon-name></italic> Barbour.</article-title> <source>Zootaxa</source> <volume>1685</volume>: <fpage>67</fpage>–<lpage>68</lpage>. </mixed-citation></ref><ref id="B13"><mixed-citation xmlns:xlink="http://www.w3.org/1999/xlink" xlink:type="simple"><person-group><name name-style="western"><surname>Hedges</surname><given-names>SB</given-names></name><name name-style="western"><surname>Duellman</surname><given-names>WE</given-names></name><name name-style="western"><surname>Heinicke</surname><given-names>MP</given-names></name></person-group> (<year>2008</year>) <article-title>New World direct-developing frogs (<tp:taxon-name><tp:taxon-name-part taxon-name-part-type="order">Anura</tp:taxon-name-part></tp:taxon-name>: <tp:taxon-name><tp:taxon-name-part taxon-name-part-type="clade">Terrarana</tp:taxon-name-part></tp:taxon-name>): molecular phylogeny, classification, biogeography, and conservation.</article-title> <source>Zootaxa</source> <volume>1737</volume>: <fpage>1</fpage>–<lpage>182</lpage>. </mixed-citation></ref><ref id="B9"><mixed-citation xmlns:xlink="http://www.w3.org/1999/xlink" xlink:type="simple"><person-group><name name-style="western"><surname>Duellman</surname><given-names>WE</given-names></name><name name-style="western"><surname>Lehr</surname><given-names>E</given-names></name></person-group> (<year>2009</year>) <source>Terrestrial-breeding frogs (<tp:taxon-name><tp:taxon-name-part taxon-name-part-type="family">Strabomantidae</tp:taxon-name-part></tp:taxon-name>) in Peru.</source> <publisher-name>Natur und Tier Verlag</publisher-name>, <publisher-loc>Münster</publisher-loc>, <size units="page">382 pp</size>. </mixed-citation></ref><ref id="B14"><mixed-citation xmlns:xlink="http://www.w3.org/1999/xlink" xlink:type="simple"><person-group><name name-style="western"><surname>Heinicke</surname><given-names>MP</given-names></name><name name-style="western"><surname>Duellman</surname><given-names>WE</given-names></name><name name-style="western"><surname>Hedges</surname><given-names>SB</given-names></name></person-group> (<year>2007</year>) <article-title>Major Caribbean and Central American frog faunas originated by ancient oceanic dispersal.</article-title> <source>Proceedings of the National Academy of Sciences of the United States of America</source> <volume>104</volume>: <fpage>10092</fpage>–<lpage>10097</lpage>. doi: <ext-link ext-link-type="doi" xlink:href="10.1073/pnas.0611051104" xlink:type="simple">10.1073/pnas.0611051104</ext-link> </mixed-citation></ref><ref id="B12"><mixed-citation xmlns:xlink="http://www.w3.org/1999/xlink" xlink:type="simple"><person-group><name name-style="western"><surname>Harvey</surname><given-names>MB</given-names></name><name name-style="western"><surname>Almendariz</surname><given-names>A</given-names></name><name name-style="western"><surname>Brito</surname><given-names>MJ</given-names></name><name name-style="western"><surname>Batallas</surname><given-names>RD</given-names></name></person-group> (<year>2013</year>) <article-title>A new species of <italic><tp:taxon-name><tp:taxon-name-part taxon-name-part-type="genus">Noblella</tp:taxon-name-part></tp:taxon-name></italic> (<tp:taxon-name><tp:taxon-name-part taxon-name-part-type="order">Anura</tp:taxon-name-part></tp:taxon-name>: <tp:taxon-name><tp:taxon-name-part taxon-name-part-type="family">Craugastoridae</tp:taxon-name-part></tp:taxon-name>) from the Amazonian slopes of the Ecuadorian Andes with comments on <italic><tp:taxon-name><tp:taxon-name-part taxon-name-part-type="genus">Noblella</tp:taxon-name-part> <tp:taxon-name-part taxon-name-part-type="species">lochites</tp:taxon-name-part></tp:taxon-name></italic> (Lynch).</article-title> <source>Zootaxa</source> <volume>3635</volume>: <fpage>1</fpage>–<lpage>14</lpage>. doi: <ext-link ext-link-type="doi" xlink:href="10.11646/zootaxa.3635.1.1" xlink:type="simple">10.11646/zootaxa.3635.1.1</ext-link> </mixed-citation></ref><ref id="B8"><mixed-citation xmlns:xlink="http://www.w3.org/1999/xlink" xlink:type="simple"><person-group><name name-style="western"><surname>De La Riva</surname><given-names>I</given-names></name><name name-style="western"><surname>Köhler</surname><given-names>J</given-names></name></person-group> (<year>1998</year>) <article-title>A new minute leptodactylid frog, genus <italic><tp:taxon-name><tp:taxon-name-part taxon-name-part-type="genus">Phyllonastes</tp:taxon-name-part></tp:taxon-name></italic>, from humid montane forests of Bolivia.</article-title> <source>Journal of Herpetology</source> <volume>32</volume>: <fpage>325</fpage>–<lpage>329</lpage>. doi: <ext-link ext-link-type="doi" xlink:href="10.2307/1565445" xlink:type="simple">10.2307/1565445</ext-link> </mixed-citation></ref><ref id="B17"><mixed-citation xmlns:xlink="http://www.w3.org/1999/xlink" xlink:type="simple"><person-group><name name-style="western"><surname>Köhler</surname><given-names>J</given-names></name></person-group> (<year>2000</year>) <article-title>A new species of <italic><tp:taxon-name><tp:taxon-name-part taxon-name-part-type="genus">Phyllonastes</tp:taxon-name-part></tp:taxon-name></italic> Heyer from the Chapare region of Bolivia, with notes on <italic><tp:taxon-name><tp:taxon-name-part taxon-name-part-type="genus">Phyllonastes</tp:taxon-name-part> <tp:taxon-name-part taxon-name-part-type="species">carrascoicola</tp:taxon-name-part></tp:taxon-name></italic>.</article-title> <source>Spixiana</source> <volume>23</volume>: <fpage>47</fpage>–<lpage>53</lpage>. </mixed-citation></ref><ref id="B11"><mixed-citation xmlns:xlink="http://www.w3.org/1999/xlink" xlink:type="simple"><person-group><name name-style="western"><surname>Guayasamin</surname><given-names>JM</given-names></name><name name-style="western"><surname>Terán-Valdez</surname><given-names>A</given-names></name></person-group> (<year>2009</year>) A new species of <italic><tp:taxon-name><tp:taxon-name-part taxon-name-part-type="genus">Noblella</tp:taxon-name-part></tp:taxon-name></italic> (<tp:taxon-name><tp:taxon-name-part taxon-name-part-type="class">Amphibia</tp:taxon-name-part></tp:taxon-name>: <tp:taxon-name><tp:taxon-name-part taxon-name-part-type="family">Strabomantidae</tp:taxon-name-part></tp:taxon-name>) from the western slopes of the Andes of Ecuador. Zootaxa: 47–59. </mixed-citation></ref><ref id="B18"><mixed-citation xmlns:xlink="http://www.w3.org/1999/xlink" xlink:type="simple"><person-group><name name-style="western"><surname>Lehr</surname><given-names>E</given-names></name></person-group> (<year>2006</year>) <article-title>Taxonomic status of some species of Peruvian <italic><tp:taxon-name><tp:taxon-name-part taxon-name-part-type="genus">Phrynopus</tp:taxon-name-part></tp:taxon-name></italic> (<tp:taxon-name><tp:taxon-name-part taxon-name-part-type="order">Anura</tp:taxon-name-part></tp:taxon-name> : <tp:taxon-name><tp:taxon-name-part taxon-name-part-type="family">Leptodactylidae</tp:taxon-name-part></tp:taxon-name>), with the description of a new species from the Andes of Southern Peru.</article-title> <source>Herpetologica</source> <volume>62</volume>: <fpage>331</fpage>–<lpage>347</lpage>. doi: <ext-link ext-link-type="doi" xlink:href="10.1655/0018-0831(2006)62[331:tsosso]2.0.co;2" xlink:type="simple">10.1655/0018-0831(2006)62[331:tsosso]2.0.co;2</ext-link> </mixed-citation></ref><ref id="B6"><mixed-citation xmlns:xlink="http://www.w3.org/1999/xlink" xlink:type="simple"><person-group><name name-style="western"><surname>De La Riva</surname><given-names>I</given-names></name><name name-style="western"><surname>Chaparro</surname><given-names>JC</given-names></name><name name-style="western"><surname>Padial</surname><given-names>JM</given-names></name></person-group> (<year>2008a</year>) A new, long-standing misidentified species of <italic><tp:taxon-name><tp:taxon-name-part taxon-name-part-type="genus">Psychrophrynella</tp:taxon-name-part></tp:taxon-name></italic> Hedges, Duellman &amp; Heinicke from Departamento Cusco, Peru (<tp:taxon-name><tp:taxon-name-part taxon-name-part-type="order">Anura</tp:taxon-name-part></tp:taxon-name> : <tp:taxon-name><tp:taxon-name-part taxon-name-part-type="family">Strabomantidae</tp:taxon-name-part></tp:taxon-name>). Zootaxa: 42–50. </mixed-citation></ref><ref id="B16"><mixed-citation xmlns:xlink="http://www.w3.org/1999/xlink" xlink:type="simple"><institution xlink:type="simple">IUCN</institution> (<year>2013</year>) <source>Guidelines for using the IUCN Red List categories and criteria. – Version 10.1. Prepared by the Standards and Petitions Subcommittee</source>. Downloadable from <ext-link ext-link-type="uri" xlink:href="http://www.iucnredlist.org/documents/RedListGuidelines.pdf" xlink:type="simple">http://www.iucnredlist.org/documents/RedListGuidelines.pdf</ext-link> [<date-in-citation content-type="access-date">accessed 5 April 2015</date-in-citation>] </mixed-citation></ref><ref id="B1"><mixed-citation xmlns:xlink="http://www.w3.org/1999/xlink" xlink:type="simple"><person-group><name name-style="western"><surname>Catenazzi</surname><given-names>A</given-names></name><name name-style="western"><surname>Lehr</surname><given-names>E</given-names></name><name name-style="western"><surname>Vredenburg</surname><given-names>VT</given-names></name></person-group> (<year>2014</year>) <article-title>Thermal physiology, disease and amphibian declines in the eastern slopes of the Andes.</article-title> <source>Conservation Biology</source> <volume>28</volume>: <fpage>509</fpage>–<lpage>517</lpage>. doi: <ext-link ext-link-type="doi" xlink:href="10.1111/cobi.12194" xlink:type="simple">10.1111/cobi.12194</ext-link> </mixed-citation></ref></ref-list></tp:taxon-treatment>
